# Supplementary material for: Study on the Regeneration-Cycle Mechanism of Cu-BTC@MWS Composites Following Mercury Adsorption
Source: Polymers (Basel). 2025 Sep 12;17(18):2474. doi: 10.3390/polym17182474 (PMC12473158; doi:10.3390/polym17182474)
Supplement: Supplementary file 1 [file polymers-17-02474-s001.zip]

Archive with 1 entries (1 files):
- polymers-3828991-supplementary.pdf
